# Supplementary material for: Fish Scale for Wearable, Self-Powered TENG
Source: Nanomaterials (Basel). 2024 Mar 3;14(5):463. doi: 10.3390/nano14050463 (PMC10935127; doi:10.3390/nano14050463)
Supplement: Supplementary file 1 [file nanomaterials-14-00463-s001.zip]

Archive with 1 entries (1 files):
- nanomaterials-2874246-supplementary.pdf
